# Supplementary material for: Targeted DNA Sequencing Detects Mutations Related to Susceptibility among Familial Non-medullary Thyroid Cancer
Source: Sci Rep. 2015 Nov 4;5:16129. doi: 10.1038/srep16129 (PMC4632085; doi:10.1038/srep16129)
Supplement: Supplementary DataSet 1 [file srep16129-s2.xls]

## Sheet: SNV.INDEL
Family	SAMPLE	CHR	POS	ID	REF	ALT	Type	AA.CHANGE	EFFECT	EXON	GENE	IMPACT	REF.CT	ALT.CT	AF	GV	GD	Prediction	ClinVar	1000G_ALL	1000G_EAS	ExAC_ALL	ExAC_EAS	SIFT_score	SIFT_pred	Polyphen2_HDIV_score	Polyphen2_HDIV_pred	LRT_score	LRT_pred	MutationTaster_score	MutationTaster_pred	MutationAssessor_score	MutationAssessor_pred	FATHMM_score	FATHMM_pred	RadialSVM_score	RadialSVM_pred	LR_score	LR_pred	Summary
BN01	BN001	5	112151233		G	C	SNV	L292F	NON_SYNONYMOUS_CODING	9	APC	MODERATE	219	181	0.4525	14.3	21.28	Class C0	NA	.	.	.	.	0.18	T	0.468	P	0.04	N	0.715	N	0.69	N	-2.53	D	0.136	D	0.62	D	3
BN01	BN001	2	47602438		C	T	SNV	T164I	NON_SYNONYMOUS_CODING	4	EPCAM	MODERATE	155	145	0.483333	353.86	0	Class C0	Uncertain significance	.	.	0	0	0.09	T	0.578	P	0.006	N	0.999	N	1.15	L	-0.66	T	-0.891	T	0.143	T	0
BN01	BN002	5	112151233		G	C	SNV	L292F	NON_SYNONYMOUS_CODING	10	APC	MODERATE	296	279	0.485217	14.3	21.28	Class C0	NA	.	.	.	.	0.18	T	0.468	P	0.04	N	0.715	N	0.69	N	-2.53	D	0.136	D	0.62	D	3
BN01	BN002	2	48030629		G	C	SNV	L1081F	NON_SYNONYMOUS_CODING	5	MSH6	MODERATE	261	255	0.494186	126.99	0	Class C0	NA	.	.	.	.	0.72	T	0.045	B	0.007	N	1	D	0.255	N	-2.17	D	-0.918	T	0.291	T	2
BN03	BN010	7	140624440		C	T	SNV	D22N	NON_SYNONYMOUS_CODING	1	BRAF	MODERATE	179	171	0.488571	353.86	0	Class C0	Uncertain significance	.	.	0.0001	0	0.2	T	0.805	P	0.304	N	0.997	D	0	N	-1.04	T	-0.703	T	0.315	T	1
BN03	BN049	7	140624440		C	T	SNV	D22N	NON_SYNONYMOUS_CODING	1	BRAF	MODERATE	241	239	0.497917	353.86	0	Class C0	Uncertain significance	.	.	0.0001	0	0.2	T	0.805	P	0.304	N	0.997	D	0	N	-1.04	T	-0.703	T	0.315	T	1
BN04	BN013	11	108124720	COSM1350788	G	A	SNV	C693Y	NON_SYNONYMOUS_CODING	14	ATM	MODERATE	298	253	0.459165	237.7	0	Class C0	NA	.	.	.	.	1	T	0	B	0.541	N	1	N	-0.755	N	-0.59	T	-0.941	T	0.082	T	0
BN05	BN017	5	112175346		T	C	SNV	V1352A	NON_SYNONYMOUS_CODING	16	APC	MODERATE	211	162	0.434316	353.86	0	Class C0	Uncertain significance	0.0002	0.001	0	0.0005	.	.	0.595	P	0.002	N	1	D	0.975	L	-2.5	D	-0.25	T	0.483	T	2
BN06	BN023	2	48033981	rs267608142;rs3136368	T	TTTGA	INDEL	L1358fs	FRAME_SHIFT	10	MSH6	HIGH	157	161	0.506289	NA	NA	NA	Likely benign	0.008	0.039	0.0023	0.032	.	.	.	.	.	.	.	.	.	.	.	.	.	.	.	.	0
BN06	BN024	11	108205756	COSM922745	C	T	SNV	R2691C	NON_SYNONYMOUS_CODING	56	ATM	MODERATE	309	283	0.478041	28.82	169.74	Class C45	Uncertain significance	0.0002	.	0.0001	0.0007	0.02	D	0.999	D	0.003	N	1	D	1.975	M	-1.21	T	0.121	D	0.552	D	6
BN09	BN034	11	64575370		G	A	SNV	A216V	NON_SYNONYMOUS_CODING	3	MEN1	MODERATE	144	125	0.464684	353.86	0	Class C0	NA	.	.	.	.	0.23	T	0.053	B	0.3	N	1	N	0.805	L	-5.8	D	0.824	D	0.897	D	3
BN09	BN035	13	32930636		G	A	SNV	V2503I	NON_SYNONYMOUS_CODING	15	BRCA2	MODERATE	302	275	0.476603	30.92	0	Class C0	Uncertain significance	.	.	0	0	1	T	0.001	B	0.002	N	1	N	-1.845	N	-1.84	D	-0.728	T	0.12	T	1
BN10	BN036	20	57428978		C	G	SNV	P220A	NON_SYNONYMOUS_CODING	1	GNAS	MODERATE	183	151	0.452096	353.86	0	Class C0	NA	.	.	.	.	0.15	T	0.005	B	0.002	N	1	D	0.695	N	-3.65	D	-0.328	T	0.677	D	3
BN10	BN036	2	48026185		G	A	SNV	G355S	NON_SYNONYMOUS_CODING	2	MSH6	MODERATE	175	166	0.486804	353.86	0	Class C0	Uncertain significance	.	.	0.0001	0.0012	0.69	T	0.015	B	0.042	N	1	D	0	N	-1.81	D	-0.815	T	0.309	T	2
BN10	BN038	2	48026185		G	A	SNV	G355S	NON_SYNONYMOUS_CODING	4	MSH6	MODERATE	208	217	0.510588	353.86	0	Class C0	Uncertain significance	.	.	0.0001	0.0012	0.69	T	0.015	B	0.042	N	1	D	0	N	-1.81	D	-0.815	T	0.309	T	2
BN11	BN039	2	47703657		G	C	SNV	L719F	NON_SYNONYMOUS_CODING	14	MSH2	MODERATE	251	230	0.47817	96.19	21.28	Class C0	NA	.	.	.	.	0	D	0.974	D	0.001	D	1	D	1.775	L	-2.01	D	0.118	D	0.608	D	7
BN11	BN040	2	47703657		G	C	SNV	L719F	NON_SYNONYMOUS_CODING	13	MSH2	MODERATE	288	282	0.494737	96.19	21.28	Class C0	NA	.	.	.	.	0	D	0.974	D	0.001	D	1	D	1.775	L	-2.01	D	0.118	D	0.608	D	7
BN12	BN043	17	41245262	rs273898682	T	A	SNV	R762S	NON_SYNONYMOUS_CODING	10	BRCA1	MODERATE	202	200	0.497512	181.6	0	Class C0	Uncertain significance	0.0002	.	0.0001	0.0015	0	D	0.993	D	0.003	N	1	N	2.94	M	-1.09	T	-0.225	T	0.61	D	4
BN13	BN069	2	47613735	NA	A	G	SNV	R338G	NON_SYNONYMOUS_CODING	10	EPCAM	MODERATE	31	25	0.446429	353.86	0	Class C0	NA	.	.	.	.	0.01	D	0.999	D	0	D	0.905	D	2.015	M	-0.83	T	0.007	D	0.504	D	7
BN13	BN070	2	48027683	rs34374438	A	T	SNV	K854M	NON_SYNONYMOUS_CODING	4	MSH6	MODERATE	127	110	0.464135	0	94.49	Class C65	Uncertain significance	0.0004	0.001	0.0004	0.0015	0	D	1	D	0	N	1	D	2.71	M	-2.83	D	0.822	D	0.845	D	7
BN15	BN053	20	57428366	COSM1208398	C	T	SNV	R16C	NON_SYNONYMOUS_CODING	1	GNAS	MODERATE	166	173	0.510324	353.86	0	Class C0	NA	.	.	0.0001	0.0022	0.01	D	0.916	P	.	.	1	D	1.39	L	-2.42	D	0.042	D	0.482	T	4
BN15	BN053	11	64572131	rs375804228;COSM1188290	C	T	SNV	G508D	NON_SYNONYMOUS_CODING	11	MEN1	MODERATE	70	89	0.559748	353.86	0	Class C0	Uncertain significance	0.0004	0.002	0.0005	0.0073	0.55	T	0.059	B	0.527	N	1	N	0	N	-5.73	D	0.53	D	0.844	D	3
BN15	BN054	11	64572131	rs375804228;COSM1188290	C	T	SNV	G508D	NON_SYNONYMOUS_CODING	11	MEN1	MODERATE	83	105	0.558511	353.86	0	Class C1	Uncertain significance	0.0004	0.002	0.0005	0.0073	0.55	T	0.059	B	0.527	N	1	N	0	N	-5.73	D	0.53	D	0.844	D	3
BN16	BN052	2	48033791	rs367548604;rs267608134	GTAAC	G	INDEL	NA	SPLICE_DONOR_VARIANT	9	MSH6	HIGH	46	54	0.54	NA	NA	NA	Uncertain significance	0.0008	0.001	0.0013	0.0042	.	.	.	.	.	.	.	.	.	.	.	.	.	.	.	.	0
BN17	BN081	17	41244680	NA	AGAT	A	INDEL	SS955S	DISRUPTIVE_INFRAME_DELETION	10	BRCA1	MODERATE	129	127	0.496094	NA	NA	NA	NA	.	.	.	.	.	.	.	.	.	.	.	.	.	.	.	.	.	.	.	.	0
BN17	BN081	8	30969306	NA	T	C	SNV	V755A	NON_SYNONYMOUS_CODING	19	WRN	MODERATE	127	139	0.522556	241.08	0	Class C0	NA	.	.	.	.	0.33	T	0.212	B	0.035	N	0.991	N	1.15	L	3.61	T	-0.956	T	0.012	T	0
BN17	BN082	17	41244680	NA	AGAT	A	INDEL	SS955S	DISRUPTIVE_INFRAME_DELETION	10	BRCA1	MODERATE	115	115	0.5	NA	NA	NA	NA	.	.	.	.	.	.	.	.	.	.	.	.	.	.	.	.	.	.	.	.	0
BN18	BN084	13	32972633	NA	T	G	SNV	F3328C	NON_SYNONYMOUS_CODING	27	BRCA2	MODERATE	139	132	0.487085	153.55	140.09	Class C15	NA	.	.	0	0	0.09	T	0.89	P	0.016	N	1	N	1.79	L	5.85	T	-0.876	T	0.004	T	0
BN19	BN085	13	32930651	rs80358978	G	A	SNV	G2508S	NON_SYNONYMOUS_CODING	15	BRCA2	MODERATE	261	243	0.482143	0	55.27	Class C55	Uncertain significance	.	.	0.0001	0.0015	0.05	D	1	D	0	D	1	D	2.71	M	-2.19	D	0.748	D	0.819	D	8
BN19	BN086	5	112179623	NA	G	T	SNV	A2778S	NON_SYNONYMOUS_CODING	17	APC	MODERATE	141	115	0.449219	208.4	17.83	Class C0	Uncertain significance	.	.	0.0002	0.0023	.	.	1	D	0	D	1	D	0.975	L	-1.53	D	-0.021	T	0.573	D	5
BN19	BN086	13	32930651	rs80358978	G	A	SNV	G2508S	NON_SYNONYMOUS_CODING	15	BRCA2	MODERATE	226	179	0.441975	0	55.27	Class C55	Uncertain significance	.	.	0.0001	0.0015	0.05	D	1	D	0	D	1	D	2.71	M	-2.19	D	0.748	D	0.819	D	8
BN19	BN087	5	112179623	NA	G	T	SNV	A2778S	NON_SYNONYMOUS_CODING	17	APC	MODERATE	140	139	0.498208	208.4	17.83	Class C1	Uncertain significance	.	.	0.0002	0.0023	.	.	1	D	0	D	1	D	0.975	L	-1.53	D	-0.021	T	0.573	D	5
BN21	BN094	19	7997757	NA	C	T	SNV	R277Q	NON_SYNONYMOUS_CODING	8	TIMM44	MODERATE	118	140	0.542636	241.31	0	Class C0	NA	.	.	0	0	0.01	D	0.997	D	0	D	1	D	3.155	M	-1.66	D	0.572	D	0.679	D	8
BN22	BN095	20	57429696	NA	C	CTGACGCCCCAGCCGATCCCGACTCCGGGGCGGCCCG	INDEL	P459PDAPADPDSGAAR	INFRAME_INSERTION	1	GNAS	MODERATE	61	84	0.57931	NA	NA	NA	NA	.	.	.	.	.	.	.	.	.	.	.	.	.	.	.	.	.	.	.	.	0
BN22	BN095	2	48010479	rs61756469	C	T	SNV	A36V	NON_SYNONYMOUS_CODING	1	MSH6	MODERATE	132	164	0.554054	353.86	0	Class C0	Uncertain significance	.	.	0.0002	0.0008	0.2	T	0.386	B	0.001	N	0.999	N	0.55	N	-2.02	D	-0.514	T	0.411	T	1
BN22	BN096	20	57429696	NA	C	CTGACGCCCCAGCCGATCCCGACTCCGGGGCGGCCCG	INDEL	P459PDAPADPDSGAAR	INFRAME_INSERTION	1	GNAS	MODERATE	60	90	0.6	NA	NA	NA	NA	.	.	.	.	.	.	.	.	.	.	.	.	.	.	.	.	.	.	.	.	0
BN22	BN096	2	48010479	rs61756469	C	T	SNV	A36V	NON_SYNONYMOUS_CODING	1	MSH6	MODERATE	156	163	0.510972	353.86	0	Class C0	Uncertain significance	.	.	0.0002	0.0008	0.2	T	0.386	B	0.001	N	0.999	N	0.55	N	-2.02	D	-0.514	T	0.411	T	1
BS01	BS001	2	47639688		A	G	SNV	M261V	NON_SYNONYMOUS_CODING	4	MSH2	MODERATE	294	226	0.434615	141.8	0	Class C0	Uncertain significance	.	.	.	.	1	T	0.097	B	0	D	1	D	0.805	L	-2.32	D	-0.748	T	0.334	T	3
BS02	BS002	2	47635560		G	A	SNV	V78I	NON_SYNONYMOUS_CODING	2	MSH2	MODERATE	231	234	0.503226	0	28.68	Class C25	NA	.	.	0	0.0002	0.03	D	0.998	D	0	D	1	D	2.38	M	-2.56	D	0.783	D	0.82	D	8
BS07	BS007	5	112173275		C	A	SNV	L662I	NON_SYNONYMOUS_CODING	17	APC	MODERATE	196	221	0.529976	234.72	4.86	Class C0	NA	.	.	0.0001	0.0008	0	D	0.995	D	0	D	1	D	2.045	M	-0.31	T	-0.372	T	0.384	T	5
BS07	BS007	11	32438072		C	T	SNV	S322N	NON_SYNONYMOUS_CODING	5	WT1	MODERATE	358	312	0.465672	353.86	0	Class C0	NA	.	.	.	.	0.38	T	0.001	B	0.054	U	1	D	-0.69	N	3.41	T	-1.054	T	0.039	T	1
BS12	BS012	2	48010530		C	A	SNV	A53D	NON_SYNONYMOUS_CODING	1	MSH6	MODERATE	281	221	0.440239	248.2	11.33	Class C0	NA	.	.	.	.	0.36	T	0.739	P	0.967	N	1	D	0.55	N	-1.89	D	-0.493	T	0.425	T	2
BS12	BS012	2	48010538		G	GGGCCCA	INDEL	G56GPR	INFRAME_INSERTION	1	MSH6	MODERATE	281	227	0.44685	353.86	0	Class C0	Uncertain significance	.	.	.	.	.	.	.	.	.	.	.	.	.	.	.	.	.	.	.	.	0
BS14	BS014	17	41243043		G	A	SNV	A1368V	NON_SYNONYMOUS_CODING	11	BRCA1	MODERATE	315	262	0.454073	353.86	0	Class C0	NA	.	.	.	.	0.62	T	0.985	D	0.663	N	0.995	D	-0.145	N	-1.71	D	-1.016	T	0.042	T	3
BS17	BS017	11	108117826	NA	T	A	SNV	I346N	NON_SYNONYMOUS_CODING	9	ATM	MODERATE	131	127	0.492248	28.68	133.1	Class C45	NA	.	.	.	.	0	D	0.938	P	0	D	0.999	D	1.845	L	-0.35	T	-0.373	T	0.311	T	3

## Sheet: Annotation
Score (dbtype)	Categorical Prediction
SIFT (sift)	D: Deleterious (sift<=0.05); T: tolerated (sift>0.05)
PolyPhen 2 HDIV (pp2_hdiv)	D: Probably damaging (>=0.957), P: possibly damaging (0.453<=pp2_hdiv<=0.956); B: benign (pp2_hdiv<=0.452)
PolyPhen 2 HVar (pp2_hvar)	D: Probably damaging (>=0.909), P: possibly damaging (0.447<=pp2_hdiv<=0.909); B: benign (pp2_hdiv<=0.446)
LRT (lrt)	D: Deleterious; N: Neutral; U: Unknown
MutationTaster (mt)	A" ("disease_causing_automatic"); "D" ("disease_causing"); "N" ("polymorphism"); "P" ("polymorphism_automatic"
MutationAssessor (ma)	H: high; M: medium; L: low; N: neutral. H/M means functional and L/N means non-functional
FATHMM (fathmm)	D: Deleterious; T: Tolerated
MetaSVM (metasvm)	D: Deleterious; T: Tolerated
MetaLR (metalr)	D: Deleterious; T: Tolerated
Align GVGD
Class C65 <=> most likely
Class C55
Class C45
Class C35
Class C25
Class C15
Class C0 <=> less likely
